# Supplementary material for: Smooth Muscle Specific Ablation of CXCL12 in Mice Downregulates CXCR7 Associated with Defective Coronary Arteries and Cardiac Hypertrophy
Source: Int J Mol Sci. 2021 May 31;22(11):5908. doi: 10.3390/ijms22115908 (PMC8198701; doi:10.3390/ijms22115908)
Supplement: Supplementary file 1 [file ijms-22-05908-s001.zip]

Archive with 1 entries (1 files):
- ijms-1206857-supplementary.pdf
